# Supplementary material for: From Cyclo[18]carbon to the Novel Nanostructures—Theoretical Predictions
Source: Int J Mol Sci. 2022 Oct 26;23(21):12960. doi: 10.3390/ijms232112960 (PMC9654130; doi:10.3390/ijms232112960)
Supplement: Supplementary file 1 [file ijms-23-12960-s001.zip]

Archive with 1 entries (1 files):
- ijms-1971282-supplementary.pdf
